# Supplementary material for: Long Reads Are Revolutionizing 20 Years of Insect Genome Sequencing
Source: Genome Biol Evol. 2021 Jun 21;13(8):evab138. doi: 10.1093/gbe/evab138 (PMC8358217; doi:10.1093/gbe/evab138)
Supplement: evab138_Supplementary_Data [file evab138_supplementary_data.zip]

Archive with 2 entries (2 files):
- Insect Genomes (Supp. Material).pdf
- Insect Genomes (Tables S1-S2).xlsx
